# Supplementary material for: Contrasting Effects of Mutualistic Ants (Solenopsis invicta) and Predatory Ladybugs on the Proportion of Dark Green Morphs of Cotton Aphids
Source: Insects. 2025 Mar 4;16(3):271. doi: 10.3390/insects16030271 (PMC11943279; doi:10.3390/insects16030271)
Supplement: Supplementary file 1 [file insects-16-00271-s001.zip]

Archive with 1 entries (1 files):
- insects-3482517-supplementary.pdf
